# Supplementary material for: Perineural Spread and Base of Skull Involvement in Cutaneous Squamous Cell Carcinoma—A Critical Review from an Endemic Region
Source: Curr Oncol. 2026 Apr 27;33(5):250. doi: 10.3390/curroncol33050250 (PMC13205704; doi:10.3390/curroncol33050250)
Supplement: Supplementary file 1 [file curroncol-33-00250-s001.zip]

Archive with 1 entries (1 files):
- curroncol-4183814-supplementary.pdf
